# Supplementary material for: GmWRKY40, a member of the WRKY transcription factor genes identified from Glycine max L., enhanced the resistance to Phytophthora sojae
Source: BMC Plant Biol. 2019 Dec 30;19:598. doi: 10.1186/s12870-019-2132-0 (PMC6937711; doi:10.1186/s12870-019-2132-0)
Supplement: Supplementary file 2 — Additional file 2: Table S1. List of partial differentially expressed genes in RNAi-GmWRKY40 transgenic roots after infection with P. sojae when compared to control roots [file 12870_2019_2132_MOESM2_ESM.xlsx]

## Sheet: Sheet1
	#Gene	Length	Function	read_W0	RPKM_W0	read_G0	RPKM_G0	log2(Fold_change)	p_value	q-value	Result	DESCRIPTION	Pathway
JAZ associated genes	Glyma.09G071600.1	1296	protein TIFY 10A-like	2571	145.985	809	48.3632	1.59384	1.70326e-193	2.24399e-190	up	(at1g19180 : 150.0) JAZ1 is a nuclear-localized protein involved in jasmonate signaling. JAZ1 transcript levels rise in response to a jasmonate stimulus. JAZ1 can interact with the COI1 F-box subunit of an SCF E3 ubiquitin ligase in a yeast-two-hybrid assay only in the presence of jasmonate-isoleucine (JA-ILE) or coronatine. Application of jasmonate methyl ester to Arabidopsis roots reduces the l…	hormone metabolism.jasmonate.signal transduction
	Glyma.15G179600.1	1238	PREDICTED: protein TIFY 10A-like	2837	168.636	990	61.9563	1.44459	8.29618e-185	8.40765e-182	up	(at1g19180 : 160.0) JAZ1 is a nuclear-localized protein involved in jasmonate signaling. JAZ1 transcript levels rise in response to a jasmonate stimulus. JAZ1 can interact with the COI1 F-box subunit of an SCF E3 ubiquitin ligase in a yeast-two-hybrid assay only in the presence of jasmonate-isoleucine (JA-ILE) or coronatine. Application of jasmonate methyl ester to Arabidopsis roots reduces the l…	hormone metabolism.jasmonate.signal transduction
	Glyma.13G112000.1	2360	PREDICTED: protein TIFY 10A-like	3100	96.6634	988	32.4352	1.57541	5.09251e-229	9.58459e-226	up	(at1g19180 : 176.0) JAZ1 is a nuclear-localized protein involved in jasmonate signaling. JAZ1 transcript levels rise in response to a jasmonate stimulus. JAZ1 can interact with the COI1 F-box subunit of an SCF E3 ubiquitin ligase in a yeast-two-hybrid assay only in the presence of jasmonate-isoleucine (JA-ILE) or coronatine. Application of jasmonate methyl ester to Arabidopsis roots reduces the l…	hormone metabolism.jasmonate.signal transduction
	Glyma.07G041400.1	1761	uncharacterized protein LOC100778559	1365	57.0408	360	15.8385	1.84856	3.28577e-127	2.02917e-124	up	(loc_os07g42370.2 : 102.0) no description available & (at1g72450 : 96.7) JAZ6 transcript levels rise in response to a jasmonate stimulus and a GFP:JAZ6 fusion protein localizes to the nucleus. Application of jasmonate methyl ester to Arabidopsis roots reduces the levels of a JAZ6:GUS fusion protein, presumably by stimulating ubiquitin-proteasome-mediated degradation.; jasmonate-zim-domain protein…	hormone metabolism.jasmonate.signal transduction
	Glyma.11G038600.1	1181	PREDICTED: uncharacterized protein LOC100306332 isoform X1	1181	73.5889	106	6.95388	3.4036	3.29175e-216	5.00397e-213	up	(loc_os07g42370.2 : 63.5) no description available & (at1g19180 : 58.5) JAZ1 is a nuclear-localized protein involved in jasmonate signaling. JAZ1 transcript levels rise in response to a jasmonate stimulus. JAZ1 can interact with the COI1 F-box subunit of an SCF E3 ubiquitin ligase in a yeast-two-hybrid assay only in the presence of jasmonate-isoleucine (JA-ILE) or coronatine. Application of jasmo…	hormone metabolism.jasmonate.signal transduction
	Glyma.16G010000.1	1252	uncharacterized protein LOC100815478	1265	74.353	303	18.7504	1.98747	7.93708e-130	5.05976e-127	up	(loc_os07g42370.2 : 90.1) no description available & (at1g19180 : 89.0) JAZ1 is a nuclear-localized protein involved in jasmonate signaling. JAZ1 transcript levels rise in response to a jasmonate stimulus. JAZ1 can interact with the COI1 F-box subunit of an SCF E3 ubiquitin ligase in a yeast-two-hybrid assay only in the presence of jasmonate-isoleucine (JA-ILE) or coronatine. Application of jasmo…	hormone metabolism.jasmonate.signal transduction
	Glyma.17G047700.1	1174	PREDICTED: uncharacterized protein LOC100527510 isoform X1	1415	88.6953	252	16.6304	2.41503	4.95359e-184	4.89464e-181	up	(at1g19180 : 176.0) JAZ1 is a nuclear-localized protein involved in jasmonate signaling. JAZ1 transcript levels rise in response to a jasmonate stimulus. JAZ1 can interact with the COI1 F-box subunit of an SCF E3 ubiquitin ligase in a yeast-two-hybrid assay only in the presence of jasmonate-isoleucine (JA-ILE) or coronatine. Application of jasmonate methyl ester to Arabidopsis roots reduces the l…	hormone metabolism.jasmonate.signal transduction
	Glyma.01G204400.1	1214	PREDICTED: protein TIFY 10B-like	2101	127.356	189	12.0619	3.40034	0	0	up	(loc_os03g28940.2 : 112.0) no description available & (at1g74950 : 95.5) TIFY10B; CONTAINS InterPro DOMAIN/s: Tify (InterPro:IPR010399), CCT domain-like (InterPro:IPR018467); BEST Arabidopsis thaliana protein match is: jasmonate-zim-domain protein 1 (TAIR:AT1G19180.1); Has 432 Blast hits to 427 proteins in 29 species: Archae - 0; Bacteria - 0; Metazoa - 0; Fungi - 0; Plants - 432; Viruses - 0; Ot…	hormone metabolism.jasmonate.signal transduction
Ethylene-responsive transcription factor genes	Glyma.07G212400.1	1031	PREDICTED: uncharacterized protein LOC100820426	350	24.9817	70	5.2603	2.24765	3.139e-43	3.91374e-41	up	(at4g34410 : 118.0) encodes a member of the ERF (ethylene response factor) subfamily B-3 of ERF/AP2 transcription factor family. The protein contains one AP2 domain. There are 18 members in this subfamily including ATERF-1, ATERF-2, AND ATERF-5.; redox responsive transcription factor 1 (RRTF1); CONTAINS InterPro DOMAIN/s: DNA-binding, integrase-type (InterPro:IPR016177), Pathogenesis-related tran…	hormone metabolism.ethylene.signal transduction
	Glyma.17G145300.1	1111	ethylene-responsive transcription factor 5-like	340	22.5205	988	68.8992	-1.61325	8.04721e-81	2.42792e-78	down	(at5g47230 : 172.0) encodes a member of the ERF (ethylene response factor) subfamily B-3 of ERF/AP2 transcription factor family (ATERF-5). The protein contains one AP2 domain. There are 18 members in this subfamily including ATERF-1, ATERF-2, AND ATERF-5.; ethylene responsive element binding factor 5 (ERF5); CONTAINS InterPro DOMAIN/s: DNA-binding, integrase-type (InterPro:IPR016177), Pathogenesi…	hormone metabolism.ethylene.signal transduction
	Glyma.12G117000.1	1052	PREDICTED: ethylene-responsive transcription factor 4-like	670	46.8674	1290	95.0047	-1.01941	1.99336e-52	3.20266e-50	down	(at5g44210 : 107.0) encodes a member of the ERF (ethylene response factor) subfamily B-1 of ERF/AP2 transcription factor family (ATERF-9). The protein contains one AP2 domain. There are 15 members in this subfamily including ATERF-3, ATERF-4, ATERF-7, and leafy petiole.; erf domain protein 9 (ERF9); FUNCTIONS IN: transcription repressor activity, DNA binding, sequence-specific DNA binding transcr…	hormone metabolism.ethylene.signal transduction
	Glyma.10G118900.1	1854	PREDICTED: ethylene-responsive transcription factor ERF104	167	6.62856	1254	52.4033	-2.98289	8.45496e-215	1.23768e-211	down	(at5g51190 : 99.8) encodes a member of the ERF (ethylene response factor) subfamily B-3 of ERF/AP2 transcription factor family. The protein contains one AP2 domain. There are 18 members in this subfamily including ATERF-1, ATERF-2, AND ATERF-5.; Integrase-type DNA-binding superfamily protein; CONTAINS InterPro DOMAIN/s: DNA-binding, integrase-type (InterPro:IPR016177), Pathogenesis-related transc…	hormone metabolism.ethylene.signal transduction
	Glyma.11G036400.1	995	PREDICTED: ethylene-responsive transcription factor 5-like	250	18.4897	714	55.5964	-1.58827	1.20186e-57	2.21974e-55	down	(at5g47230 : 167.0) encodes a member of the ERF (ethylene response factor) subfamily B-3 of ERF/AP2 transcription factor family (ATERF-5). The protein contains one AP2 domain. There are 18 members in this subfamily including ATERF-1, ATERF-2, AND ATERF-5.; ethylene responsive element binding factor 5 (ERF5); CONTAINS InterPro DOMAIN/s: DNA-binding, integrase-type (InterPro:IPR016177), Pathogenesi…	hormone metabolism.ethylene.signal transduction
	Glyma.20G070000.1	1854	PREDICTED: ethylene-responsive transcription factor ERF104	161	6.39041	1259	52.6123	-3.04142	1.18812e-219	1.95664e-216	down	(at5g61600 : 122.0) encodes a member of the ERF (ethylene response factor) subfamily B-3 of ERF/AP2 transcription factor family. The protein contains one AP2 domain. There are 18 members in this subfamily including ATERF-1, ATERF-2, AND ATERF-5.; ethylene response factor 104 (ERF104); CONTAINS InterPro DOMAIN/s: DNA-binding, integrase-type (InterPro:IPR016177), Pathogenesis-related transcriptiona…	hormone metabolism.ethylene.signal transduction
	Glyma.05G063500.1	1330	PREDICTED: ethylene-responsive transcription factor 5	465	25.7284	1106	64.428	-1.32432	1.06027e-67	2.47964e-65	down	(at5g47230 : 176.0) encodes a member of the ERF (ethylene response factor) subfamily B-3 of ERF/AP2 transcription factor family (ATERF-5). The protein contains one AP2 domain. There are 18 members in this subfamily including ATERF-1, ATERF-2, AND ATERF-5.; ethylene responsive element binding factor 5 (ERF5); CONTAINS InterPro DOMAIN/s: DNA-binding, integrase-type (InterPro:IPR016177), Pathogenesi…	hormone metabolism.ethylene.signal transduction
	Glyma.06G290000.1	1358	PREDICTED: ethylene-responsive transcription factor 4-like	350	18.9662	723	41.2486	-1.12092	6.69555e-35	6.09758e-33	down	(at5g44210 : 116.0) encodes a member of the ERF (ethylene response factor) subfamily B-1 of ERF/AP2 transcription factor family (ATERF-9). The protein contains one AP2 domain. There are 15 members in this subfamily including ATERF-3, ATERF-4, ATERF-7, and leafy petiole.; erf domain protein 9 (ERF9); FUNCTIONS IN: transcription repressor activity, DNA binding, sequence-specific DNA binding transcr…	hormone metabolism.ethylene.signal transduction
	Glyma.19G178200.1	2706	PREDICTED: ethylene-responsive transcription factor RAP2-7-like	481	13.0807	931	26.6559	-1.02702	8.93225e-39	9.64585e-37	down	no hits & (original description: pacid=30536621 locus=Glyma.08G159700 ID=Glyma.08G159700.1.Wm82.a2.v1 annot-version=Wm82.a2.v1)	not assigned.unknown
	Glyma.09G072000.1	1243	PREDICTED: ethylene-responsive transcription factor ERF017-like	44	2.60492	466	29.046	-3.47903	1.41698e-92	5.49067e-90	down	(at1g19210 : 141.0) encodes a member of the DREB subfamily A-5 of ERF/AP2 transcription factor family. The protein contains one AP2 domain. There are 15 members in this subfamily including RAP2.1, RAP2.9 and RAP2.10.; Integrase-type DNA-binding superfamily protein; FUNCTIONS IN: DNA binding, sequence-specific DNA binding transcription factor activity; INVOLVED IN: regulation of transcription, DNA…	RNA.regulation of transcription.AP2/EREBP, APETALA2/Ethylene-responsive element binding protein family
	Glyma.14G171500.1	1795	PREDICTED: ethylene-responsive transcription factor RAP2-4-like	485	19.8833	992	42.8172	-1.10663	2.61422e-46	3.56292e-44	down	(at1g78080 : 187.0) Encodes a member of the DREB subfamily A-6 of ERF/AP2 transcription factor family (RAP2.4). The protein contains one AP2 domain. Role in mediating light and ethylene signaling.; related to AP2 4 (RAP2.4); CONTAINS InterPro DOMAIN/s: DNA-binding, integrase-type (InterPro:IPR016177), Pathogenesis-related transcriptional factor/ERF, DNA-binding (InterPro:IPR001471); BEST Arabidop…	RNA.regulation of transcription.AP2/EREBP, APETALA2/Ethylene-responsive element binding protein family
Peroxidase associated genes	Glyma.04G220600.1	1273	PREDICTED: peroxidase 52-like isoform 1	229	13.2379	492	29.9439	-1.17759	3.84142e-26	2.39855e-24	down	(at5g05340 : 487.0) Peroxidase superfamily protein; FUNCTIONS IN: protein binding, peroxidase activity; INVOLVED IN: response to oxidative stress, oxidation reduction; LOCATED IN: apoplast, cell wall; EXPRESSED IN: 9 plant structures; EXPRESSED DURING: LP.04 four leaves visible, 4 anthesis, C globular stage, petal differentiation and expansion stage; CONTAINS InterPro DOMAIN/s: Haem peroxidase (I…	misc.peroxidases
	Glyma.02G135100.1	1382	PREDICTED: peroxidase 10-like	353	18.7966	734	41.149	-1.13039	7.26391e-36	7.03673e-34	down	(at1g49570 : 371.0) Peroxidase superfamily protein; FUNCTIONS IN: peroxidase activity, heme binding; INVOLVED IN: oxidation reduction, response to oxidative stress; LOCATED IN: endomembrane system; EXPRESSED IN: leaf lamina base, leaf whorl, hypocotyl, sepal, root; EXPRESSED DURING: 4 anthesis; CONTAINS InterPro DOMAIN/s: Haem peroxidase (InterPro:IPR010255), Plant peroxidase (InterPro:IPR000823)…	misc.peroxidases
	Glyma.15G155700.1	1227	PREDICTED: peroxidase 7-like	481	28.8478	48	3.03087	3.25066	6.66776e-86	2.21459e-83	up	(at1g30870 : 362.0) Peroxidase superfamily protein; FUNCTIONS IN: peroxidase activity, heme binding; INVOLVED IN: oxidation reduction, response to oxidative stress; LOCATED IN: endomembrane system; EXPRESSED IN: root; CONTAINS InterPro DOMAIN/s: Haem peroxidase (InterPro:IPR010255), Plant peroxidase (InterPro:IPR000823), Peroxidases heam-ligand binding site (InterPro:IPR019793), Haem peroxidase, …	misc.peroxidases
	Glyma.08G162700.1	1246	PREDICTED: peroxidase 7-like	559	33.0146	45	2.79812	3.56058	4.30952e-107	2.00388e-104	up	(at1g30870 : 294.0) Peroxidase superfamily protein; FUNCTIONS IN: peroxidase activity, heme binding; INVOLVED IN: oxidation reduction, response to oxidative stress; LOCATED IN: endomembrane system; EXPRESSED IN: root; CONTAINS InterPro DOMAIN/s: Haem peroxidase (InterPro:IPR010255), Plant peroxidase (InterPro:IPR000823), Peroxidases heam-ligand binding site (InterPro:IPR019793), Haem peroxidase, …	misc.peroxidases
	Glyma.10G022500.1	1218	PREDICTED: peroxidase 3-like	738	44.5883	127	8.07844	2.46452	3.48414e-99	1.43445e-96	up	(at2g14760 : 150.0) basic helix-loop-helix (bHLH) DNA-binding superfamily protein; FUNCTIONS IN: sequence-specific DNA binding transcription factor activity; INVOLVED IN: regulation of transcription; LOCATED IN: nucleus; CONTAINS InterPro DOMAIN/s: Helix-loop-helix DNA-binding domain (InterPro:IPR001092), Helix-loop-helix DNA-binding (InterPro:IPR011598); BEST Arabidopsis thaliana protein match i…	RNA.regulation of transcription.bHLH,Basic Helix-Loop-Helix family
	Glyma.03G208200.1	1184	PREDICTED: peroxidase 3-like	890	55.316	212	13.8725	1.99547	2.15609e-92	8.27354e-90	up	(at1g05260 : 337.0) Encodes a cold-inducible cationic peroxidase that is involved in the stress response. In response to low temperature, RCI3 transcripts accumulate in the aerial part and in roots of etiolated seedlings but only in roots of light-grown seedlings.; RARE COLD INDUCIBLE GENE 3 (RCI3); FUNCTIONS IN: peroxidase activity; INVOLVED IN: response to desiccation, response to cold, hyperos…	stress.abiotic.cold
	Glyma.19G233900.1	3133	PREDICTED: respiratory burst oxidase homolog protein B-like isoform 1	1565	36.7592	653	16.1482	1.18673	2.16991e-76	5.87422e-74	up	(loc_os11g33120.1 : 1170.0) no description available & (at1g09090 : 1130.0) NADPH-oxidase AtrbohB plays a role in seed after-ripening. Major producer of superoxide in germinating seeds. AtrbohB pre-mRNA is alternatively spliced in seeds in a hormonally and developmentally regulated manner. ABA caused accumulation of AtrbohB-??? mRNA and prevented prevented AtrbohB-a mRNA expression in fresh seeds…	stress.biotic.respiratory burst
	Glyma.03G236300.1	3154	PREDICTED: respiratory burst oxidase homolog protein B-like isoform 1	3177	74.1255	929	22.8205	1.69964	2.28962e-261	5.0275e-258	up	(loc_os11g33120.1 : 1119.0) no description available & (at1g09090 : 1072.0) NADPH-oxidase AtrbohB plays a role in seed after-ripening. Major producer of superoxide in germinating seeds. AtrbohB pre-mRNA is alternatively spliced in seeds in a hormonally and developmentally regulated manner. ABA caused accumulation of AtrbohB-??? mRNA and prevented prevented AtrbohB-a mRNA expression in fresh seeds…	stress.biotic.respiratory burst
	Glyma.09G277900.1	1229	PREDICTED: cationic peroxidase 1-like	267	15.9872	509	32.0876	-1.0051	3.07037e-21	1.41108e-19	down	(loc_os05g28280.1 : 592.0) no description available & (at3g51800 : 563.0) putative nuclear DNA-binding protein G2p (AtG2) mRNA,; ATG2; FUNCTIONS IN: metalloexopeptidase activity, aminopeptidase activity; INVOLVED IN: proteolysis, cellular process; EXPRESSED IN: 22 plant structures; EXPRESSED DURING: 13 growth stages; CONTAINS InterPro DOMAIN/s: Peptidase M24, structural domain (InterPro:IPR000994…	protein.degradation
	Glyma.03G039800.1	1386	PREDICTED: cationic peroxidase 1	1127	59.8374	166	9.27932	2.68896	1.83863e-165	1.54617e-162	up	(p22195|per1_arahy : 403.0) Cationic peroxidase 1 precursor (EC 1.11.1.7) (PNPC1) - Arachis hypogaea (Peanut) & (loc_os07g48010.1 : 365.0) no description available & (at5g05340 : 339.0) Peroxidase superfamily protein; FUNCTIONS IN: protein binding, peroxidase activity; INVOLVED IN: response to oxidative stress, oxidation reduction; LOCATED IN: apoplast, cell wall; EXPRESSED IN: 9 plant structures…	misc.peroxidases
Transcription factor	Glyma.13G030900.1	1264	NAC transcription factor	512	29.8082	203	12.4429	1.26039	1.34316e-28	9.5138e-27	up	(at1g01720 : 378.0) Belongs to a large family of putative transcriptional activators with NAC domain. Transcript level increases in response to wounding and abscisic acid. ATAF1 attentuates ABA signaling and sythesis. Mutants are hyposensitive to ABA.; ATAF1; CONTAINS InterPro DOMAIN/s: No apical meristem (NAM) protein (InterPro:IPR003441); BEST Arabidopsis thaliana protein match is: NAC domain c…	development.unspecified
	Glyma.17G185000.1	1038	uncharacterized protein LOC100815663	948	67.2083	305	22.7653	1.5618	1.60703e-70	3.99473e-68	up	(at5g13180 : 155.0) Encodes a NAC domain transcription factor that interacts with VND7 and negatively regulates xylem vessel formation.; NAC domain containing protein 83 (NAC083); CONTAINS InterPro DOMAIN/s: No apical meristem (NAM) protein (InterPro:IPR003441); BEST Arabidopsis thaliana protein match is: NAC domain containing protein 41 (TAIR:AT2G33480.1); Has 1807 Blast hits to 1807 proteins in…	development.unspecified
	Glyma.06G157400.1	1523	NAC transcription factor	1591	76.8745	566	28.7931	1.41679	1.46966e-101	6.2459e-99	up	(at1g01720 : 353.0) Belongs to a large family of putative transcriptional activators with NAC domain. Transcript level increases in response to wounding and abscisic acid. ATAF1 attentuates ABA signaling and sythesis. Mutants are hyposensitive to ABA.; ATAF1; CONTAINS InterPro DOMAIN/s: No apical meristem (NAM) protein (InterPro:IPR003441); BEST Arabidopsis thaliana protein match is: NAC domain c…	development.unspecified
	Glyma.04G208300.1	1595	PREDICTED: NAC domain-containing protein 2	1460	67.3604	641	31.1364	1.1133	1.25557e-64	2.66802e-62	up	(at1g01720 : 356.0) Belongs to a large family of putative transcriptional activators with NAC domain. Transcript level increases in response to wounding and abscisic acid. ATAF1 attentuates ABA signaling and sythesis. Mutants are hyposensitive to ABA.; ATAF1; CONTAINS InterPro DOMAIN/s: No apical meristem (NAM) protein (InterPro:IPR003441); BEST Arabidopsis thaliana protein match is: NAC domain c…	development.unspecified
	Glyma.15G166800.1	1327	PREDICTED: transcription factor bHLH35-like	707	39.2067	283	16.5229	1.24663	3.25374e-38	3.43852e-36	up	(at5g57150 : 240.0) basic helix-loop-helix (bHLH) DNA-binding superfamily protein; FUNCTIONS IN: DNA binding, sequence-specific DNA binding transcription factor activity; INVOLVED IN: regulation of transcription; LOCATED IN: nucleus; EXPRESSED IN: 24 plant structures; EXPRESSED DURING: 14 growth stages; CONTAINS InterPro DOMAIN/s: Helix-loop-helix DNA-binding domain (InterPro:IPR001092), Helix-lo…	RNA.regulation of transcription.bHLH,Basic Helix-Loop-Helix family
	Glyma.17G155900.1	1807	PREDICTED: transcription factor bHLH18-like	1599	65.1182	474	20.3232	1.67994	1.98752e-130	1.28778e-127	up	(loc_os03g51580.1 : 183.0) no description available & (at4g37850 : 173.0) basic helix-loop-helix (bHLH) DNA-binding superfamily protein; FUNCTIONS IN: DNA binding, sequence-specific DNA binding transcription factor activity; INVOLVED IN: regulation of transcription; LOCATED IN: nucleus; CONTAINS InterPro DOMAIN/s: Helix-loop-helix DNA-binding domain (InterPro:IPR001092), Helix-loop-helix DNA-bind…	RNA.regulation of transcription.bHLH,Basic Helix-Loop-Helix family
	Glyma.05G157000.1	1648	bZIP transcription factor bZIP111	1189	53.093	424	19.9333	1.41334	4.18188e-76	1.12438e-73	up	(at4g34590 : 129.0) Encodes a basic domain leucine zipper (bZip) transcription factor bZIP11. Translation is repressed by sucrose. Directly regulates gene expression of ASN1 and ProDH2, which are enzyme-coding genes involved in amino acid metabolism.; G-box binding factor 6 (GBF6); FUNCTIONS IN: DNA binding, protein heterodimerization activity, sequence-specific DNA binding transcription factor a…	RNA.regulation of transcription.bZIP transcription factor family
	Glyma.08G115300.1	627	bZIP transcription factor bZIP110	495	58.0965	199	24.5899	1.24039	4.65196e-27	3.05422e-25	up	(at4g34590 : 117.0) Encodes a basic domain leucine zipper (bZip) transcription factor bZIP11. Translation is repressed by sucrose. Directly regulates gene expression of ASN1 and ProDH2, which are enzyme-coding genes involved in amino acid metabolism.; G-box binding factor 6 (GBF6); FUNCTIONS IN: DNA binding, protein heterodimerization activity, sequence-specific DNA binding transcription factor a…	RNA.regulation of transcription.bZIP transcription factor family
	Glyma.13G370100.1	1579	PREDICTED: probable WRKY transcription factor 40-like isoform 1	1123	52.3371	222	10.8929	2.26445	7.94509e-136	5.41417e-133	up	(at1g80840 : 245.0) Pathogen-induced transcription factor. Binds W-box sequences in vitro. Forms protein complexes with itself and with WRKY40 and WRKY60. Coexpression with WRKY18 or WRKY60 made plants more susceptible to both P. syringae and B. cinerea. WRKY18, WRKY40, and WRKY60 have partially redundant roles in response to the hemibiotrophic bacterial pathogen Pseudomonas syringae and the necr…	RNA.regulation of transcription.WRKY domain transcription factor family
	Glyma.07G023300.1	1692	PREDICTED: probable WRKY transcription factor 40-like isoform 1	1405	61.1066	377	17.2628	1.82366	1.61613e-128	1.0139e-125	up	(at1g80840 : 234.0) Pathogen-induced transcription factor. Binds W-box sequences in vitro. Forms protein complexes with itself and with WRKY40 and WRKY60. Coexpression with WRKY18 or WRKY60 made plants more susceptible to both P. syringae and B. cinerea. WRKY18, WRKY40, and WRKY60 have partially redundant roles in response to the hemibiotrophic bacterial pathogen Pseudomonas syringae and the necr…	RNA.regulation of transcription.WRKY domain transcription factor family
	Glyma.06G300100.1	1295	PREDICTED: myb-related protein Myb4	405	23.0143	47	2.8119	3.03291	2.71415e-68	6.46229e-66	up	(loc_os02g41510.1 : 187.0) no description available & (at2g31180 : 180.0) Member of the R2R3 factor gene family.; myb domain protein 14 (MYB14); CONTAINS InterPro DOMAIN/s: SANT, DNA-binding (InterPro:IPR001005), Homeodomain-like (InterPro:IPR009057), Myb, DNA-binding (InterPro:IPR014778), HTH transcriptional regulator, Myb-type, DNA-binding (InterPro:IPR017930), Homeodomain-related (InterPro:IPR…	secondary metabolism.sulfur-containing.glucosinolates.regulation.indole
Defense response to pathgens	Glyma.04G190400.1	2363	PREDICTED: leucine-rich repeat receptor-like serine/threonine/tyrosine-protein kinase SOBIR1-like	411	12.7994	909	29.8038	-1.21942	2.0002e-49	2.94985e-47	down	(at2g31880 : 775.0) Encodes a putative leucine rich repeat transmembrane protein that is expressed in response to Pseudomonas syringae. Expression of SRRLK may be required for silencing via lsiRNAs. Regulates cell death and innate immunity.; SUPPRESSOR OF BIR1 1 (SOBIR1); FUNCTIONS IN: protein serine/threonine kinase activity, kinase activity, ATP binding; INVOLVED IN: protein amino acid phosphor…	signalling.receptor kinases.leucine rich repeat XI
	Glyma.05G204600.1	869	PREDICTED: protein P21-like	152	12.8717	329	29.3324	-1.18829	3.01165e-18	1.05432e-16	down	(p25096|p21_soybn : 406.0) Protein P21 - Glycine max (Soybean) & (at4g11650 : 293.0) osmotin-like protein; osmotin 34 (OSM34); INVOLVED IN: defense response to fungus, incompatible interaction, response to salt stress, defense response to bacterium, incompatible interaction, response to other organism; LOCATED IN: endomembrane system; EXPRESSED IN: 6 plant structures; EXPRESSED DURING: 4 anthesis…	stress.abiotic
	Glyma.08G074200.1	870	uncharacterized protein LOC100784637	241	20.385	722	64.2968	-1.65724	7.8888e-62	1.62394e-59	down	(loc_os09g20320.1 : 80.9) no description available & (at4g13830 : 68.6) DnaJ-like protein (J20); nuclear gene; DNAJ-like 20 (J20); FUNCTIONS IN: heat shock protein binding; INVOLVED IN: protein folding, response to stress; LOCATED IN: nucleus; EXPRESSED IN: 23 plant structures; EXPRESSED DURING: 13 growth stages; CONTAINS InterPro DOMAIN/s: Molecular chaperone, heat shock protein, Hsp40, DnaJ (In…	stress.abiotic.heat
	Glyma.03G045600.1	516	uncharacterized protein LOC100500484 precursor	786	112.095	1564	234.833	-1.06691	6.25449e-68	1.47144e-65	down	(at3g13650 : 110.0) Disease resistance-responsive (dirigent-like protein) family protein; FUNCTIONS IN: molecular_function unknown; INVOLVED IN: lignan biosynthetic process, defense response; LOCATED IN: endomembrane system; EXPRESSED IN: 20 plant structures; EXPRESSED DURING: 11 growth stages; CONTAINS InterPro DOMAIN/s: Plant disease resistance response protein (InterPro:IPR004265); BEST Arabid…	stress.biotic.PR-proteins
