# Supplementary material for: GmWRKY40, a member of the WRKY transcription factor genes identified from Glycine max L., enhanced the resistance to Phytophthora sojae
Source: BMC Plant Biol. 2019 Dec 30;19:598. doi: 10.1186/s12870-019-2132-0 (PMC6937711; doi:10.1186/s12870-019-2132-0)
Supplement: Supplementary file 3 — Additional file 3: Table S2. Primers used in this study [file 12870_2019_2132_MOESM3_ESM.xlsx]

## Sheet: GmWRKY40
	Primers used in this study
	Description of experiment	primer sequence (5'→3')
Primers used in subcellular localization	WRKY40-SCL-F	GGGGTACCATGTCAACAACTTCCCATCC
	WRKY40-SCL-R	TCCCCCGGGCCATAATAAGAAGCTATCAAG
RNAi-GmWRKY40 vector construction	RNAi-GmWRKY40-F	GGGGACAAGTTTGTACAAAAAAGCAGGCTTCCAACAAGATTCTGC
	RNAi-GmWRKY40-R	GGGGACCACTTTGTACAAGAAAGCTGGGTCCCATCGTCCAATAC
qPCR primers	qWRKY40-F	TGAGCAGGACCAGATACCTACAC
	qWRKY40-R	GAAGGTGCTATGGAACTAAAGGC
	GmNPRI-F	AGTGCTGTTAGTATTTGTAGG
	GmNPRI-R	CATATCCGATCTTTGTTTG
	GmPR1a-F	TGATACGGTTGCTGCTTA
	GmPR1a-R	CATCTGTGCCACTTAGTTC
	GmPR5-F	CGAATCGTGGAACATCAG
	GmPR5-R	AAGAACACCGTCGCAGTC
	GmNADPHox-F	GACCTTAGTGTTGGGAGTA
	GmNADPHox-R	AAATAAGCGTTGGTAGTCT
	GmAPX1-F	TTCGGAACCATCAAGCAC
	GmAPX1-R	GGTAGAAATCGGCGTAGC
	GmCAT1-F	CAACCCCAAGTCCCACAT
	GmCAT1-R	ACACCGAAGCCATCCATA
pGBKT7-GmWRKY40 vector construction	WRKY40-BD-F	TCCCCCGGGTATGTCAACAACTTCCCATC
	WRKY40-BD-R	GCGTCGACCTACCATAATAAGAAGCTA
PGADT7-JAZ vector construction	Glyma.15G179600.1-F	CGGAATTCATGTCGAGCTCATCGGAGTACTC
	Glyma.15G179600.1-R	TCCCCCGGGTCAGATTTGAGGTGAAGAAGCACT
	Glyma.17G047700.1-F	CGGAATTCATGTCCAGCTCATCGGAATATTC
	Glyma.17G047700.1-R	TCCCCCGGGTCAGAATTGTGTTGATTGAGCACC
	Glyma.07G041400.1-F	CGGAATTCATGTCAAGCTTCCCCAACAC
	Glyma.07G041400.1-R	TCCCCCGGGCTAAAAGTTAAGGTCAAACTGTTTGG
	Glyma.01G204400.1-F	CGGAATTCATGAATCCATGGAACATGAGAAC
	Glyma.01G204400.1-R	TCCCCCGGGTTAAAATAACACAAAGCTGGAGCT
	Glyma.09G071600.1-F	CGGAATTCATGTCGAGTTCATCGGAATACTCT
	Glyma.09G071600.1-R	TCCCCCGGGTCAGATTCGAGGTGAAGAAGCA
	Glyma.13G112000.1-F	CGGAATTCATGTCCAGCTCATCGGAATATT
	Glyma.13G112000.1-R	TCCCCCGGGTTAGACTTGTGTTGATTGAGCACC
	Glyma.16G010000.1-F	CGGAATTCATGTCAAGCTTCCCCAACACG
	Glyma.16G010000.1-R	TCCCCCGGGCTACAAGTTAAGGTCAAACTGTTGGG
	Glyma.11G038600.1-F	CGGAATTCATGAATCCATGGAACATGAGAACTT
	Glyma.11G038600.1-R	TCCCCCGGGTCATGGATTCAGCTGGCTTATTAA
over-lap PCR primers used for WRKY or Zinc-finger domain mutant vector construction	40-I	atggccatggaggccgaattcATGTCAACAACTTCCCATCCCA
	40-IV	gcaggtcgacggatccccgggCTACCATAATAAGAAGCTATCAAGTTGAGA
	40-WRKY-II	AACTGCAACTCCGAATGCCATCCACTTGTAGCCAT
	40-WRKY-III	TGGATGGCATTCGGAGTTGCAGTTGTGAAGAACAC
	40-Zinc-II	ACGGAAATTATCTTGTGTGAAACGGTAATAGCTTC
	40-Zinc-III	CGTTTCACACAAGATAATTTCCGTGTAAAGAAACG
pGBKT7 and pGADT7 vector primers	T7-F	TAATACGACTCACTATAGGG
	AD-R	AGATGGTGCACGATGCACA
	BD-R	TTTTCGTTTTAAAACCTAAGAGT
Primers for determine P. sojae biomass	PsTEF-F	TGATCGTGCTGAACCACCC
	PsTEF-R	CGAGCGACGGTCCATCTT
